# Supplementary material for: Bioassay-Guided Isolation and Identification of Antibacterial Compounds from Invasive Tree of Heaven Stem and Trunk Bark
Source: Molecules. 2024 Dec 11;29(24):5846. doi: 10.3390/molecules29245846 (PMC11680021; doi:10.3390/molecules29245846)
Supplement: Supplementary file 1 [file molecules-29-05846-s001.zip]

Archive with 1 entries (1 files):
- molecules-3360194-supplementary.pdf
